# Supplementary material for: Acrothoracican bioerosion as evidence of Early Cretaceous barnacles (Cirripedia) in northwestern Gondwana
Source: PeerJ. 2026 Jun 15;14:e21433. doi: 10.7717/peerj.21433 (PMC13277627; doi:10.7717/peerj.21433)
Supplement: Supplemental Information 1 — Data of length, width, and depth for several ichnospecies [file peerj-14-21433-s001.xlsx]

## Sheet: Sheet1
Supplememtary FileS1
Boring Number	Area (mm2)	Length (mm)	Width (mm)	Depth (mm)
1	0.4	0.9	0.5	0.6
2	0.6	1.4	0.5	0.8
3	0.7	1.5	0.6	0.8
4	0.7	1.3	0.7	0.5
5	0.7	1.7	0.5	0.5
6	0.4	1.1	0.4	0.7
7	0.2	0.8	0.4	0.7
8	0.4	1.1	0.5	0.6
9	0.6	1.4	0.5	0.8
10	0.7	1.4	0.6	0.7
11	0.4	1.1	0.5	0.6
12	1.0	1.7	0.7	0.8
13	0.6	1.3	0.6	0.6
14	0.8	1.3	0.7	0.5
15	0.7	1.2	0.7	0.5
16	1.3	1.9	0.9	0.9
17	0.4	1.1	0.5	0.5
18	0.5	1.0	0.6	0.5
19	0.3	0.8	0.5	0.4
20	0.5	1.3	0.5	0.6
21	0.5	1.1	0.6	0.6
22	0.8	1.6	0.7	0.8
23	0.6	1.3	0.6	0.6
24	0.2	0.8	0.4	0.5
25	0.2	0.9	0.3	0.5
26	0.4	1.0	0.5	0.6
Ichnospecies	Length (mm)	Depth (mm)
Brachyzapfes elliptica	1.2	0.7
Brachyzapfes elliptica	1.3	0.6
Brachyzapfes elliptica	1.4	0.7
Brachyzapfes elliptica	1.5	0.9
Brachyzapfes elliptica	1.6	0.9
Brachyzapfes elliptica	1.6	0.9
Brachyzapfes elliptica	1.6	0.8
Brachyzapfes elliptica	1.7	0.8
Brachyzapfes elliptica	1.7	0.8
Brachyzapfes elliptica	1.8	0.8
Brachyzapfes elliptica	1.8	1.0
Brachyzapfes elliptica	1.9	0.9
Brachyzapfes elliptica	2.0	1.0
Brachyzapfes elliptica	2.0	1.2
Simonizapfes elongata	2.3	1.3
Simonizapfes elongata	2.4	1.4
Simonizapfes elongata	2.6	1.4
Simonizapfes elongata	2.7	1.5
Simonizapfes elongata	2.6	1.6
Simonizapfes elongata	2.8	1.6
Simonizapfes elongata	2.9	1.8
Simonizapfes elongata	3.0	1.7
Simonizapfes elongata	3.0	1.8
Simonizapfes elongata	3.0	1.8
Simonizapfes elongata	3.0	1.9
Simonizapfes elongata	3.2	1.9
Simonizapfes elongata	3.3	1.8
Simonizapfes elongata	3.3	1.7
Simonizapfes elongata	3.7	2.3
Simonizapfes elongata	4.3	2.5
Simonizapfes elongata	4.4	2.7
Zapfella pattei	1.9	1.6
Zapfella pattei	2.2	2.0
Zapfella pattei	2.3	2.0
Zapfella pattei	2.4	2.0
Zapfella pattei	2.3	2.1
Zapfella pattei	2.2	2.1
Zapfella pattei	2.2	2.1
Zapfella pattei	2.1	2.3
Zapfella pattei	2.4	2.3
Zapfella pattei	2.5	2.5
Zapfella pattei	2.8	2.4
Zapfella pattei	2.7	2.5
Zapfella pattei	2.7	2.6
Zapfella pattei	2.9	2.6
Zapfella pattei	3.0	2.6
Zapfella pattei	3.2	2.8
Zapfella pattei	3.1	2.9
Zapfella pattei	3.0	2.8
Zapfella pattei	2.8	2.8
Zapfella pattei	2.6	2.8
Rogerella mathieui	2.5	2.9
Rogerella mathieui	2.3	2.7
Rogerella mathieui	2.0	2.8
Rogerella mathieui	2.0	2.6
Rogerella mathieui	1.9	2.6
Rogerella mathieui	1.8	2.7
Rogerella mathieui	1.9	2.4
Rogerella mathieui	1.9	2.3
Rogerella mathieui	1.9	2.2
Rogerella mathieui	1.8	2.2
Rogerella mathieui	1.8	2.1
Rogerella mathieui	1.8	2.0
Rogerella mathieui	1.7	2.2
Rogerella mathieui	1.7	2.1
Rogerella mathieui	1.6	2.0
Rogerella mathieui	1.4	1.8
Rogerella mathieui	1.3	1.6
Rogerella mathieui	1.2	1.9
Rogerella mathieui	1.1	1.8
Rogerella mathieui	1.1	1.7
Rogerella mathieui	1.1	1.6
Cf. Rogerella	0.9	1.3
Cf. Rogerella	1.4	1.2
Cf. Rogerella	1.5	1.6
Cf. Rogerella	1.3	1.4
Cf. Rogerella	1.7	1.6
Cf. Rogerella	1.1	1.5
Cf. Rogerella	0.8	1.5
Cf. Rogerella	1.1	1.7
Cf. Rogerella	1.4	1.6
Cf. Rogerella	1.4	1.5
Cf. Rogerella	1.1	1.7
Cf. Rogerella	1.7	1.8
Cf. Rogerella	1.3	1.4
Cf. Rogerella	1.3	1.5
Cf. Rogerella	1.2	1.6
Cf. Rogerella	1.9	1.8
Cf. Rogerella	1.1	1.5
Cf. Rogerella	1.0	1.4
Cf. Rogerella	0.8	1.3
Cf. Rogerella	1.3	1.4
Cf. Rogerella	1.1	1.5
Cf. Rogerella	1.6	1.5
Cf. Rogerella	1.3	1.3
Cf. Rogerella	0.8	1.4
Cf. Rogerella	0.9	1.3
Cf. Rogerella	1.0	1.7
